# Supplementary material for: Two-Step Preparation of Protein-Decorated Biohybrid Quantum Dot Nanoparticles for Cellular Uptake
Source: Pharmaceutics. 2023 Jun 3;15(6):1651. doi: 10.3390/pharmaceutics15061651 (PMC10302644; doi:10.3390/pharmaceutics15061651)
Supplement: Supplementary file 1 [file pharmaceutics-15-01651-s001.zip]

Archive with 1 entries (1 files):
- pharmaceutics-2374283-supplementary.mp4
